# Supplementary material for: TFE3 fusion proteins drive TFE3 rearranged renal cell carcinoma progression via PGC-1α-mediated fatty acid oxidation
Source: Front Immunol. 2026 Feb 4;17:1700983. doi: 10.3389/fimmu.2026.1700983 (PMC12913416; doi:10.3389/fimmu.2026.1700983)
Supplement: Supplementary file 2 [file Table1.xlsx]

## Sheet: Supplementary Table 2
Supplementary Table 1. Information of plasmids used in the study
Symbol	Sequence (5’–3’)
pLV-shTFE3-1/pLV-scr	CCCTCATTTGTTTATCTGATT
pLV-shTFE3-2/pLV-scr	CAGCTCCGAATTCAGGAACTA
pLV-shTFE3-3/pLV-scr	CAATGATGAAATGCTCAGCTA
pCDH-TFE3/pCDHVec
pLV-shPGC1A-1/pLV-scr	GACTATTGCCAGTCAATTAAT
pLV-shPGC1A-2/pLV-scr	TATGACAGCTACGAGGAATAT
pLV-shPGC1A-3/pLV-scr	TTCCATGAAGACACGCTTAAA
pCDH-PGC1A/pCDHVec
pLV-shCPT1A-1/pLV-scr	GCCATGAAGCTCTTAGACAAA
pLV-shCPT1A-2/pLV-scr	CGATGTTACGACAGGTGGTTT
pLV-shCPT1A-3/pLV-scr	GACAACGATGTACGCCAAGAT
pCDH-CPT1A/pCDHVec
