# Supplementary material for: TFE3 fusion proteins drive TFE3 rearranged renal cell carcinoma progression via PGC-1α-mediated fatty acid oxidation
Source: Front Immunol. 2026 Feb 4;17:1700983. doi: 10.3389/fimmu.2026.1700983 (PMC12913416; doi:10.3389/fimmu.2026.1700983)
Supplement: Supplementary file 3 [file Table2.xlsx]

## Sheet: Supplementary Table 2
Supplementary Table 2. Information of primer sequences used in the study
Symbol	Primer	Sequence (5’–3’)
TFE3	Forward	TGTGTACAGTAGTCAAGGCGT
	Reverse	AGTGCCCAGTTCCTTGATCC
PGC1A	Forward	TCTGAGTCTGTATGGAGTGACAT
	Reverse	CCAAGTCGTTCACATCTAGTTCA
CPT1A	Forward	ATCAATCGGACTCTGGAAACGG
	Reverse	TCAGGGAGTAGCGCATGGT
FREM1	Forward	GCCTGTGGTAACCAGGAACAA
	Reverse	CGCAGGTGTATCAGGGTCG
ATP6V0A4	Forward	CTCCCACGGGAAATGATTACC
	Reverse	CGTCTCAAAGAAGTCTTGGGTT
PPARA	Forward	TTCGCAATCCATCGGCGAG
	Reverse	CCACAGGATAAGTCACCGAGG
PPARD	Forward	GCCTCTATCGTCAACAAGGAC
	Reverse	GCAATGAATAGGGCCAGGTC
PPARG	Forward	ACCAAAGTGCAATCAAAGTGGA
	Reverse	ATGAGGGAGTTGGAAGGCTCT
18s	Forward	CAGCCACCCGAGATTGAGCA
	Reverse	TAGTAGCGACGGGCGGTGTG
Full-length sequence amplification primers Luciferase Reporter Assay
PGC1A	Forward	cgagctcttacgcgtgctagcTTCTATAATGCTCTGTATAAATGTTATTTAGATAG
	Reverse	cagtaccggaatgccaagcttGTGTGCGCGCAGAGCGAG
