# Supplementary material for: TFE3 fusion proteins drive TFE3 rearranged renal cell carcinoma progression via PGC-1α-mediated fatty acid oxidation
Source: Front Immunol. 2026 Feb 4;17:1700983. doi: 10.3389/fimmu.2026.1700983 (PMC12913416; doi:10.3389/fimmu.2026.1700983)
Supplement: Supplementary file 4 [file Table3.xlsx]

## Sheet: Supplementary Table 2
Supplementary Table 3. The information of antibodies
Immunogen	Sourse	Company	Catalog number
GAPDH	Rabbit	ABclonal, Wuhan, China	AC027
β-Actin	Rabbit	ABclonal, Wuhan, China	AC006
TFE3	Rabbit	abcam，UK	ab93808
PGC-1α	Mouse	Proteintech, Wuhan, China	66369-1-Ig
PPARg	Rabbit	ABclonal, Wuhan, China	A11183
PPARδ	Rabbit	ABclonal, Wuhan, China	A5656
PPARa	Rabbit	ABclonal, Wuhan, China	A18252
CPT1A	Rabbit	ABclonal, Wuhan, China	A20746
PPARD	Mouse	Proteintech, Wuhan, China	60193-1-lg
Histone H3	Rabbit	Proteintech, Wuhan, China	17168-1-AP
Goat Anti-Rabbit IgG		Jackson, USA	111-035-003
Goat Anti-Mouse IgG		Jackson, USA	115-035-003
Goat Anti-mouse IgG		Boster	BA1050
