# Supplementary material for: TFE3 fusion proteins drive TFE3 rearranged renal cell carcinoma progression via PGC-1α-mediated fatty acid oxidation
Source: Front Immunol. 2026 Feb 4;17:1700983. doi: 10.3389/fimmu.2026.1700983 (PMC12913416; doi:10.3389/fimmu.2026.1700983)
Supplement: Supplementary file 5 [file Table4.xlsx]

## Sheet: Supplementary Table 2
Supplementary Table 4. Primers for PGC1A ChIP-qPCR
		Sequence (5’–3’)	Product length (bp)
Primer 1	Forward	GTGGGACTGCAAGGGGATTG	105
	Reverse	GGGCTTCTCCATTGTTCCCT
Primer 2	Forward	CTTCCTGCTGGGGCAGTATT	108
	Reverse	TCCTTTTGCCGGTTGCTGTA
Primer 3	Forward	TATGGCGAGGAGGTCGGAGA	89
	Reverse	CTACAGCCCCGGCCACTAAA
